# Supplementary material for: Extent of pre-translational regulation for the control of nucleocytoplasmic protein localization
Source: BMC Genomics. 2016 Jun 24;17:472. doi: 10.1186/s12864-016-2854-4 (PMC4919871; doi:10.1186/s12864-016-2854-4)
Supplement: Additional file 2: — Classification of all NLS motifs considered in this study, including their sequence, class, regulation modes, number of encoding transcripts and number of encoding exons. (XLSX 23 kb) [file 12864_2016_2854_MOESM2_ESM.xlsx]

## Sheet: AllDetailsAllNLS_SuppTable2
Classification of all NLS motifs considered in this study
HGNC ID	Sequence	Class	is constitutive	Regulated by alternative transcription/translation initiation	Regulated by alternative termination	Regulated by alternative splicing	Regulated by frameshift	Transcript count with motif	Number of exons encoding motif
ADARB2	KRRRRRRSKRKDK	monopartite	FALSE	TRUE	FALSE	FALSE	FALSE	1	2
ADD1	KKKKKFRTPSFLKKSKK	bipartite	FALSE	TRUE	FALSE	FALSE	FALSE	2	1
AHR	RKRRKPVQKTVKPIPAEGIKSNPSKRH	non-classified	TRUE	FALSE	FALSE	FALSE	FALSE	1	2
AICDA	RRKFLYQFKNVRWAKGRR	bipartite	TRUE	FALSE	FALSE	FALSE	FALSE	0	1
ANKRD11	RKRIKK	monopartite	FALSE	TRUE	TRUE	FALSE	FALSE	3	1
ANP32B	KRKR	monopartite	TRUE	FALSE	FALSE	FALSE	FALSE	1	1
APLNR	RKRRR	monopartite	TRUE	FALSE	FALSE	FALSE	FALSE	2	1
AR	RKCYEAGMTLGARKLKK	bipartite	FALSE	TRUE	FALSE	FALSE	FALSE	4	2
ARNT	RAIKRRPGLDFDDDGEGNSKFLR	non-classified	TRUE	FALSE	FALSE	FALSE	FALSE	4	3
ARNTL	RKRKG	non-classified	FALSE	TRUE	TRUE	FALSE	FALSE	7	1
ARRB1	KIHKRNSVRLVIRK	non-classified	FALSE	TRUE	FALSE	FALSE	FALSE	3	2
ATF2	RRRRAANEDPDEKRRKFLERNRAAASRCRQK	bipartite	FALSE	FALSE	TRUE	TRUE	FALSE	8	1
ATF3	RKKRRRERNKIAAAKCRNKKKE	bipartite	TRUE	FALSE	FALSE	FALSE	FALSE	8	1
BAG6	RKVKPQPPLSDAYLSGMPAKRRK	non-classified	FALSE	FALSE	TRUE	FALSE	FALSE	7	2
BLM	RKRKKMPASQRSKRRK	bipartite	TRUE	FALSE	FALSE	FALSE	FALSE	2	1
BRCA1	PKKNRLRR	monopartite	FALSE	TRUE	TRUE	TRUE	FALSE	6	1
BRCA2	KKRR	monopartite	TRUE	FALSE	FALSE	FALSE	FALSE	2	1
BRCA2	PIKKK	non-classified	TRUE	FALSE	FALSE	FALSE	FALSE	2	1
BRD2	KKGVKRKADTTTP	non-classified	FALSE	TRUE	FALSE	FALSE	FALSE	8	1
BRD3	KKGVKRKADTTTP	non-classified	FALSE	FALSE	TRUE	FALSE	FALSE	2	1
BRD4	KKGVKRKADTTTP	non-classified	FALSE	FALSE	TRUE	FALSE	FALSE	4	1
BRMS1	PPSKRKK	monopartite	TRUE	FALSE	FALSE	FALSE	FALSE	4	1
CBY1	RKRK	non-classified	FALSE	TRUE	FALSE	FALSE	FALSE	3	1
CCNT1	VNMLHSLLSAQGVQPTQPTAFEFVRPY	PY-NLS (Proline-Tyrosine NLS)	FALSE	FALSE	TRUE	FALSE	FALSE	1	1
CDKN1A	RKRRQTSMTDFYHSK	non-classified	TRUE	FALSE	FALSE	FALSE	FALSE	5	2
CFL1	RKSSTPEEVKKRKK	non-classified	TRUE	FALSE	FALSE	FALSE	FALSE	11	1
CFLAR	RKRPLLDLHIELNGYMYDWNSRVSAKEKYYVWLQHTLRKKL	non-classified	FALSE	TRUE	FALSE	FALSE	FALSE	4	2
CLIC4	KVVAKKYRN	monopartite	TRUE	FALSE	FALSE	FALSE	FALSE	1	2
CLK3	RSPSFGEDYYGPSRSRHRRRSRERGPY	PY-NLS (Proline-Tyrosine NLS)	FALSE	FALSE	TRUE	FALSE	FALSE	8	1
CPSF6	PPTNSGMPTSDSRGPPPTDPYGRPPPY	PY-NLS (Proline-Tyrosine NLS)	FALSE	FALSE	FALSE	TRUE	FALSE	3	1
CRY2	PKRKLEAAEEPPGEELSKRAR	bipartite	TRUE	FALSE	FALSE	FALSE	FALSE	4	1
CTNNBL1	RGTKRPRDDEEEEQKMRRK	bipartite	FALSE	FALSE	TRUE	FALSE	FALSE	2	1
CUL4B	KKRK	monopartite	FALSE	TRUE	FALSE	FALSE	FALSE	3	1
DAG1	RKKRKGK	monopartite	FALSE	TRUE	FALSE	FALSE	FALSE	6	1
DBR1	KRLSDEHEPEQRKKIKRR	bipartite	TRUE	FALSE	FALSE	FALSE	FALSE	1	1
DCAF8	PRRRVQRKR	non-classified	FALSE	TRUE	TRUE	FALSE	FALSE	7	1
DEAF1	KRRKK	bipartite	TRUE	FALSE	FALSE	FALSE	FALSE	1	1
DGKZ	KASKKKKRASFKRKSSKK	non-classified	FALSE	TRUE	TRUE	FALSE	FALSE	8	1
DKC1	KKEKKKSKK	monopartite	FALSE	TRUE	FALSE	FALSE	FALSE	1	1
DR1	KRRK	monopartite	TRUE	FALSE	FALSE	FALSE	FALSE	2	1
DST	PVKRRRM	monopartite	FALSE	TRUE	TRUE	FALSE	FALSE	11	1
DUSP16	KKIKNQTGASGPKSKLK	bipartite	FALSE	FALSE	TRUE	FALSE	FALSE	1	1
DYRK4	KKPRKCDLTPFLVLKARKKQ	bipartite	FALSE	FALSE	TRUE	FALSE	FALSE	1	1
ECT2	RKRRRLKETLAQLSRETDVSPFPPRKR	non-classified	FALSE	TRUE	TRUE	TRUE	FALSE	5	1
EGFR	RRRHIVRKRTLRR	non-classified	FALSE	FALSE	TRUE	FALSE	FALSE	0	1
EIF3E	RKRRQVLKDLVKVIQQESYTYKDPITEFVECLYVNFDFDGAQKKLR	non-classified	FALSE	FALSE	TRUE	TRUE	FALSE	3	2
ELAVL1	HHQAQRFRFSPMGVDHMSGLSGVNVPG	PY-NLS (Proline-Tyrosine NLS)	FALSE	FALSE	TRUE	TRUE	FALSE	3	2
ELF3	HGKRKR	bipartite	FALSE	TRUE	FALSE	FALSE	FALSE	3	1
EWSR1	GGRRGGRGGPGKMDKGEHRQERRDRPY	PY-NLS (Proline-Tyrosine NLS)	FALSE	TRUE	FALSE	FALSE	FALSE	8	2
EXO1	KRPR	monopartite	FALSE	TRUE	TRUE	FALSE	FALSE	3	1
FGF1	NYKKPKL	monopartite	TRUE	FALSE	FALSE	FALSE	FALSE	0	1
FGF2	RSRKYTSWYVALKR	non-classified	TRUE	FALSE	FALSE	FALSE	FALSE	3	1
FGF3	RLRRDAGGRGGVYEHLGGAPRRR	non-classified	TRUE	FALSE	FALSE	FALSE	FALSE	1	1
FHL1	KRTVSRVSHPVSKARK	non-classified	FALSE	TRUE	FALSE	TRUE	FALSE	2	2
FOXO3	RRRA	non-classified	TRUE	FALSE	FALSE	FALSE	FALSE	3	1
FUS	GGDRGGFGPGKMDSRGEHRQDRRERPY	PY-NLS (Proline-Tyrosine NLS)	TRUE	FALSE	FALSE	FALSE	FALSE	3	2
GABPB1	EEPPAKRQCIEI	non-classified	FALSE	FALSE	TRUE	FALSE	FALSE	8	1
GPR158	LKKLYAQLEIYKRKK	non-classified	TRUE	FALSE	FALSE	FALSE	FALSE	1	1
GRK4	QKKRIKKRK	monopartite	FALSE	TRUE	FALSE	FALSE	FALSE	4	1
GRK5	RKEKVKRE	non-classified	TRUE	FALSE	FALSE	FALSE	FALSE	1	1
GRK6	RKKKIKRE	monopartite	FALSE	TRUE	FALSE	FALSE	FALSE	5	1
HDAC4	KLRSRLKQKVAERRSSPLLRRK	non-classified	FALSE	TRUE	TRUE	FALSE	FALSE	2	1
HDAC5	EPNLKVRSRLKQKVAERRSSPLLRRKDGTVISTFKKRAVEITGAG	non-classified	FALSE	FALSE	TRUE	TRUE	FALSE	3	1
HEXIM1	WGQQQRQLGKKKHRRRPSKKKRHWKPY	PY-NLS (Proline-Tyrosine NLS)	TRUE	FALSE	FALSE	FALSE	FALSE	1	1
HEY1	ARKRRR	monopartite	FALSE	TRUE	FALSE	FALSE	FALSE	3	1
HNRNPA0	SYGPMKSGGGGGGGGSSWGGRSNSGPY	PY-NLS (Proline-Tyrosine NLS)	TRUE	FALSE	FALSE	FALSE	FALSE	1	1
HNRNPA1	FGNYNNQSSNFGPMKGGNFGGRSSGPY	PY-NLS (Proline-Tyrosine NLS)	FALSE	TRUE	FALSE	FALSE	FALSE	5	1
HNRNPA2B1	NYNQQPSNYGPMKSGNFGGSRNMGGPY	PY-NLS (Proline-Tyrosine NLS)	FALSE	FALSE	TRUE	FALSE	FALSE	2	1
HNRNPA3	NYSGQQQSNYGPMKGGSFGGRSSGSPY	PY-NLS (Proline-Tyrosine NLS)	TRUE	FALSE	FALSE	FALSE	FALSE	4	1
HNRNPD	YGDYSNQQSGYGKVSRRGGHQNSYKPY	PY-NLS (Proline-Tyrosine NLS)	FALSE	FALSE	TRUE	TRUE	FALSE	2	2
HNRNPF	FKSSQEEVRSYSDPPLKFMSVQRPGPY	PY-NLS (Proline-Tyrosine NLS)	TRUE	FALSE	FALSE	FALSE	FALSE	5	1
HNRNPM	GEGERPAQNEKRKEKNIKRGGNRFEPY	PY-NLS (Proline-Tyrosine NLS)	FALSE	FALSE	TRUE	FALSE	FALSE	7	2
HSPA8	KRKHKKDISENKRAVRR	bipartite	FALSE	TRUE	TRUE	TRUE	FALSE	7	1
IFI16	QKRKKSTKEKAGPKGSKVS	non-classified	FALSE	TRUE	TRUE	TRUE	FALSE	6	2
IGFBP2	PKKLRPPP	monopartite	TRUE	FALSE	FALSE	FALSE	FALSE	4	1
IL5	KKYIDGQKKKCGEERRRV	bipartite	FALSE	FALSE	TRUE	FALSE	FALSE	0	2
ILKAP	KTEGKGAKRKTSEEEK	non-classified	FALSE	TRUE	FALSE	TRUE	FALSE	3	1
INHBA	KKKKKEEEGEGKKK	non-classified	TRUE	FALSE	FALSE	FALSE	FALSE	2	1
IPMK	RHRKIYTKKHH	non-classified	TRUE	FALSE	FALSE	FALSE	FALSE	1	1
IRF2BP2	ARKRKPSP	non-classified	TRUE	FALSE	FALSE	FALSE	FALSE	2	1
ITPKB	KRKLR	non-classified	TRUE	FALSE	FALSE	FALSE	FALSE	3	1
JUN	RKRKL	non-classified	TRUE	FALSE	FALSE	FALSE	FALSE	1	1
KANK1	KRRK	monopartite	FALSE	FALSE	TRUE	FALSE	FALSE	3	1
KANK1	KKKDGNKDSNGAKK	bipartite	FALSE	FALSE	TRUE	FALSE	FALSE	4	1
KDM8	KRPARGSLPEQPCTKKARA	non-classified	FALSE	TRUE	TRUE	TRUE	FALSE	2	2
KHDRBS1	DDWNGTRPSLKAPPARPVKGAYREHPY	PY-NLS (Proline-Tyrosine NLS)	TRUE	FALSE	FALSE	FALSE	FALSE	2	1
KIF4A	PKLRRR	non-classified	TRUE	FALSE	FALSE	FALSE	FALSE	1	2
KLF6	CHFNGCRKVYTKSSHLKAHQRTHT	non-classified	TRUE	FALSE	FALSE	FALSE	FALSE	3	1
LPIN1	KKRRKRRRK	monopartite	FALSE	TRUE	TRUE	FALSE	FALSE	5	1
MAX	PQSRKKLR	monopartite	FALSE	FALSE	TRUE	FALSE	TRUE	4	1
MCM3	KKVLEKEKKRKKRSEDESETEDEEEKSQEDQEQKRKRRKTR	non-classified	TRUE	FALSE	FALSE	FALSE	FALSE	5	3
MIER1	RPAKRRR	monopartite	FALSE	TRUE	FALSE	TRUE	FALSE	3	1
MSH5	KKRR	monopartite	FALSE	TRUE	TRUE	FALSE	FALSE	6	2
MTF1	KRKEVKR	non-classified	TRUE	FALSE	FALSE	FALSE	FALSE	1	2
MYB	PPLLKKIK	monopartite	FALSE	TRUE	FALSE	FALSE	FALSE	12	1
MYC	PAAKRVKLD	monopartite	FALSE	TRUE	FALSE	FALSE	FALSE	4	1
MYO1C	GRRKAAKRKWAAQ	non-classified	FALSE	FALSE	TRUE	FALSE	FALSE	5	1
NACC1	KRLWDSGQKEAGGGGNGSRKMAK	non-classified	FALSE	TRUE	TRUE	FALSE	FALSE	1	1
NANOG	KKQKTR	monopartite	TRUE	FALSE	FALSE	FALSE	FALSE	3	1
NANOG	RMKSKRWQ	non-classified	TRUE	FALSE	FALSE	FALSE	FALSE	3	1
NFAT5	RKSRKR	non-classified	FALSE	FALSE	FALSE	TRUE	FALSE	6	1
NFE2	RRRGKNKVAAQNCRKRK	bipartite	TRUE	FALSE	FALSE	FALSE	FALSE	5	1
NFKB1	RKRQK	monopartite	FALSE	TRUE	FALSE	FALSE	FALSE	5	1
NKX2-5	RRRRKPR	non-classified	FALSE	FALSE	TRUE	FALSE	FALSE	1	1
NOTCH1	RKRRR	monopartite	TRUE	FALSE	FALSE	FALSE	FALSE	1	1
NOTCH1	KKFRFE	monopartite	TRUE	FALSE	FALSE	FALSE	FALSE	1	2
NPM1	KRSAPGGGSKVPQKKVK	bipartite	FALSE	TRUE	FALSE	FALSE	FALSE	5	2
NR3C1	RKCLQAGMNLEARKTKK	bipartite	FALSE	FALSE	TRUE	FALSE	FALSE	0	2
NUCKS1	KKIR	monopartite	TRUE	FALSE	FALSE	FALSE	FALSE	0	1
NXF1	SSRLEEDDGDVAMSDAQDGPRVRYNPY	PY-NLS (Proline-Tyrosine NLS)	FALSE	TRUE	FALSE	FALSE	FALSE	4	2
PABPN1	FYSGFNSRPRGRVYRGRARATSWYSPY	PY-NLS (Proline-Tyrosine NLS)	FALSE	TRUE	FALSE	FALSE	FALSE	2	2
PAK1	KKKPKMSDEEILEKLRSIVSVGDPKKK	non-classified	FALSE	TRUE	TRUE	FALSE	FALSE	4	2
PAK1	EKKKKDRFYRSILPGDKTNKKKE	non-classified	FALSE	TRUE	TRUE	FALSE	FALSE	6	2
PARP1	KRKGDEVDGVDEVAKKKSKK	bipartite	FALSE	FALSE	TRUE	FALSE	FALSE	0	1
PCNT	RRRKVEAGRTKLAHFRQRKTKGDSSHSEKKTAKRK	bipartite	FALSE	FALSE	TRUE	FALSE	FALSE	1	2
PDGFB	RVTIRTVRVRRPPKGKHRK	non-classified	FALSE	FALSE	TRUE	FALSE	FALSE	0	1
PDX1	RRMKWKK	non-classified	TRUE	FALSE	FALSE	FALSE	FALSE	1	1
PLK1	RQEEAEDPACIPIFWVSKWVDYSDKYGLGYQLCDNSVG	non-classified	FALSE	TRUE	FALSE	FALSE	FALSE	1	3
PLSCR1	GKISKHWTGI	non-classified	FALSE	FALSE	TRUE	FALSE	FALSE	0	1
PLSCR4	GSIIRKWN	non-classified	FALSE	FALSE	TRUE	FALSE	FALSE	5	1
POU3F1	GRKRKKRT	monopartite	TRUE	FALSE	FALSE	FALSE	FALSE	0	1
POU5F1	RKRKR	monopartite	FALSE	FALSE	TRUE	FALSE	FALSE	7	1
PQBP1	RDRGYDKADREEGKERRHHRREELAPY	PY-NLS (Proline-Tyrosine NLS)	FALSE	FALSE	FALSE	TRUE	FALSE	5	1
PRKD2	RKRR	non-classified	FALSE	FALSE	TRUE	TRUE	FALSE	6	1
PRKG1	KILKKRHI	non-classified	FALSE	TRUE	FALSE	FALSE	FALSE	4	1
PTHLH	RYLTQETNKVETYKEQPLKTPGKKKKGK	non-classified	FALSE	FALSE	TRUE	FALSE	FALSE	8	1
PTMA	TKKQKT	monopartite	FALSE	FALSE	TRUE	FALSE	FALSE	0	1
PTPN2	RKRKR	monopartite	FALSE	FALSE	TRUE	TRUE	FALSE	6	2
RANBP3	PPVKRERTS	monopartite	FALSE	TRUE	TRUE	TRUE	FALSE	4	1
RB1	KRSAEGSNPPKPLKKLR	bipartite	TRUE	FALSE	FALSE	FALSE	FALSE	0	1
RBM15B	GLPKPWEERRKRRSLSSDRGRTTHSPY	PY-NLS (Proline-Tyrosine NLS)	TRUE	FALSE	FALSE	FALSE	FALSE	1	1
RBM39	RSRSKERRRSRSRSRDRRFRGRYRSPY	PY-NLS (Proline-Tyrosine NLS)	FALSE	TRUE	TRUE	FALSE	FALSE	5	2
RCC1	KRIAKRRSPPADAIPKSKKVK	bipartite	TRUE	FALSE	FALSE	FALSE	FALSE	10	1
RELA	EEKRKR	monopartite	FALSE	FALSE	TRUE	TRUE	FALSE	6	1
RIPK3	NPVTGRPLVNIYNCSGVQVGDNNYLTMQQTT	non-classified	FALSE	FALSE	TRUE	FALSE	FALSE	1	2
RNMT	KKRKLDPEIVPEEKDCGDAEGNSKKRKR	non-classified	FALSE	TRUE	TRUE	FALSE	FALSE	5	1
RPS25	DPVNKSGGKAKKKKWSKGKVRD	non-classified	TRUE	FALSE	FALSE	FALSE	FALSE	1	2
SAMHD1	KRPR	monopartite	TRUE	FALSE	FALSE	FALSE	FALSE	1	1
SECISBP2	KKKK	monopartite	FALSE	TRUE	FALSE	FALSE	FALSE	4	1
SENP2	KRRRSDSTLFSTVDTDEIPAKR	non-classified	FALSE	FALSE	TRUE	TRUE	FALSE	1	2
SH2B1	KPKLKKR	non-classified	FALSE	TRUE	TRUE	TRUE	FALSE	5	1
SIRT7	LQGRSRRREGLKRRQE	non-classified	FALSE	TRUE	FALSE	FALSE	FALSE	1	1
SMAD1	KKLKKKK	monopartite	FALSE	TRUE	FALSE	FALSE	FALSE	8	1
SMAD3	KKLKKT	monopartite	FALSE	FALSE	TRUE	FALSE	FALSE	1	1
SOCS1	RRMLGAPLRQRRVR	non-classified	TRUE	FALSE	FALSE	FALSE	FALSE	1	1
SOX14	HPDYKYRPRRKPKNLLKKDRYVFPLPY	PY-NLS (Proline-Tyrosine NLS)	TRUE	FALSE	FALSE	FALSE	FALSE	1	1
SOX9	KRPMNAFMVWAQAARRK	non-classified	TRUE	FALSE	FALSE	FALSE	FALSE	1	1
SOX9	PRRRK	non-classified	TRUE	FALSE	FALSE	FALSE	FALSE	1	1
SPAST	RKKK	non-classified	TRUE	FALSE	FALSE	FALSE	FALSE	4	1
SPAST	RGKKK	non-classified	FALSE	FALSE	TRUE	FALSE	FALSE	3	1
SRF	RRGLKR	non-classified	TRUE	FALSE	FALSE	FALSE	FALSE	0	1
SRY	RPRRK	non-classified	TRUE	FALSE	FALSE	FALSE	FALSE	1	1
SRY	KRPMNAFIVWSRDQRRK	bipartite	TRUE	FALSE	FALSE	FALSE	FALSE	1	1
STAG2	KNQKQGKGKTCKKGKK	non-classified	FALSE	TRUE	FALSE	FALSE	FALSE	11	2
STK4	KRQPILDAIEAKKRR	bipartite	FALSE	TRUE	FALSE	FALSE	FALSE	2	1
TAF15	YGGDRGGYGGKMGGRNDYRNDQRNRPY	PY-NLS (Proline-Tyrosine NLS)	FALSE	TRUE	FALSE	TRUE	FALSE	3	2
TFEB	IERRRR	non-classified	FALSE	FALSE	TRUE	FALSE	FALSE	9	2
TFIP11	VKDKFN	non-classified	FALSE	FALSE	TRUE	FALSE	FALSE	5	1
THRB	KRLAKRKLIEENREKRRR	bipartite	FALSE	FALSE	TRUE	FALSE	FALSE	4	1
TMOD1	RKRR	non-classified	TRUE	FALSE	FALSE	FALSE	FALSE	3	1
TOB1	NKLPRRRVNIFGEELERLLKKKY	bipartite	TRUE	FALSE	FALSE	FALSE	FALSE	2	1
TOP1	NKKKKPKKEEEQKWKWWEEERYPEGIKW	non-classified	TRUE	FALSE	FALSE	FALSE	FALSE	1	2
TOP2A	KPDPAKTKNRRKRKPSTSDDSDSNFEKIVSKAVTSKKSKGESD	non-classified	FALSE	TRUE	TRUE	FALSE	FALSE	1	2
TP53	TKRALPNNTSSSPQPKKK	bipartite	FALSE	TRUE	TRUE	TRUE	FALSE	19	2
TP73	KRAFKQSPPAVPALGAGVKKRR	non-classified	TRUE	FALSE	FALSE	FALSE	FALSE	11	2
USP22	KRELELLKHNPKRRKIT	bipartite	FALSE	TRUE	FALSE	FALSE	FALSE	4	1
VDR	RRSMKRK	non-classified	TRUE	FALSE	FALSE	FALSE	FALSE	7	2
WASL	KKFRKAVTDLLGRRQRKSEK	bipartite	TRUE	FALSE	FALSE	FALSE	FALSE	1	2
WBP11	KKNKK	monopartite	TRUE	FALSE	FALSE	FALSE	FALSE	2	2
WBP11	KRKKL	monopartite	FALSE	FALSE	TRUE	FALSE	FALSE	1	1
WBSCR16	PSFVVPSSGPGPRAGARPRRRIQPVPY	PY-NLS (Proline-Tyrosine NLS)	FALSE	FALSE	FALSE	TRUE	FALSE	3	1
XPA	RKRQR	monopartite	TRUE	FALSE	FALSE	FALSE	FALSE	1	1
YBX1	SAPEGQAQQRRPYRRRRFPPY	PY-NLS (Proline-Tyrosine NLS)	FALSE	FALSE	FALSE	FALSE	TRUE	3	1
ZNF131	GKNEAKKRKIA	monopartite	FALSE	TRUE	FALSE	TRUE	FALSE	6	1
ZNF131	KKQRTGKKIH	non-classified	FALSE	TRUE	FALSE	TRUE	FALSE	4	1
