# Supplementary material for: Extent of pre-translational regulation for the control of nucleocytoplasmic protein localization
Source: BMC Genomics. 2016 Jun 24;17:472. doi: 10.1186/s12864-016-2854-4 (PMC4919871; doi:10.1186/s12864-016-2854-4)
Supplement: Additional file 3: — Classification of all NES motifs considered in this study, including their sequence, regulation modes, number of encoding transcripts and number of encoding exons. (XLSX 15 kb) [file 12864_2016_2854_MOESM3_ESM.xlsx]

## Sheet: AllDetailsNES_SuppTable2
Classification of all NES motifs considered in this study
HGNC ID	Sequence	is constitutive	Regulated by alternative transcription/translation initiation	Regulated by alternative termination	Regulated by alternative splicing	Regulated by frameshift	Transcript count with motif	Number of exons encoding motif
ACD	LVCLAESCLTLE	TRUE	FALSE	FALSE	FALSE	FALSE	6	1
ADD1	LMRMLDNL	FALSE	TRUE	TRUE	FALSE	FALSE	0	1
AHR	KLDKLSVLRLS	TRUE	FALSE	FALSE	FALSE	FALSE	1	1
AICDA	LRDAFRTLGL	FALSE	FALSE	TRUE	FALSE	FALSE	4	1
AKT1	DLKLENLMLDK	FALSE	TRUE	TRUE	FALSE	FALSE	8	2
ANKRD11	LAAIVDAIKL	FALSE	FALSE	TRUE	TRUE	FALSE	2	1
ANP32B	LKKLECLKSLDL	TRUE	FALSE	FALSE	FALSE	FALSE	1	2
ANXA2	MSTVHEILCKLSLEGDHSTPPSAYGSVKA	FALSE	TRUE	TRUE	TRUE	FALSE	19	2
APC	LTKRIDSLPL	FALSE	TRUE	TRUE	FALSE	FALSE	4	1
APC	LLERLKELNL	FALSE	FALSE	TRUE	FALSE	FALSE	5	2
ATF2	VAQLKQLLL	FALSE	FALSE	TRUE	TRUE	FALSE	8	1
ATXN7	FDPDIHCGVIDL	FALSE	TRUE	TRUE	FALSE	FALSE	4	1
BIRC5	VKKQFEELTL	FALSE	TRUE	FALSE	TRUE	FALSE	3	1
BIRC5	NKKKEFEETAEKVRRAIEQLAAM	FALSE	TRUE	FALSE	FALSE	TRUE	2	1
BOK	LLRLGDELE	TRUE	FALSE	FALSE	FALSE	FALSE	1	2
BRCA1	LECPICLEL	FALSE	TRUE	TRUE	TRUE	FALSE	12	2
BRCA1	QLVEELLKIICAFQLDTGL	FALSE	TRUE	TRUE	TRUE	FALSE	14	1
BRCA2	DLSDLTFLEVA	TRUE	FALSE	FALSE	FALSE	FALSE	2	1
CBY1	LSNLHSLDR	TRUE	FALSE	FALSE	FALSE	FALSE	5	2
CCNB1	DLCQAFSDVILA	FALSE	FALSE	TRUE	FALSE	FALSE	4	1
CDC14A	ILSGLDDMSI	FALSE	TRUE	FALSE	FALSE	FALSE	3	1
CDC14B	LLSGVDDISI	FALSE	FALSE	TRUE	FALSE	FALSE	4	1
CDC7	LRKLCERLRG	FALSE	TRUE	FALSE	FALSE	FALSE	2	1
CDC7	LLDKLLDLNP	FALSE	TRUE	FALSE	FALSE	FALSE	2	1
CDKN1A	LQGTAEEDHVDLSLSCTL	TRUE	FALSE	FALSE	FALSE	FALSE	5	1
CDKN1A	VRGLGLPKLYL	TRUE	FALSE	FALSE	FALSE	FALSE	5	1
CDKN1B	LFGPVDHEELTRDL	TRUE	FALSE	FALSE	FALSE	FALSE	3	1
CFL1	VIKVFNDMKV	FALSE	TRUE	FALSE	FALSE	FALSE	5	1
CFLAR	LLDLHIEL	FALSE	TRUE	FALSE	FALSE	FALSE	4	1
CPEB1	LSDLISSLRI	FALSE	FALSE	TRUE	FALSE	FALSE	10	2
CPEB1	LCLGLQSLSL	FALSE	FALSE	TRUE	FALSE	FALSE	12	1
CTNND1	ESLEEELDVLVLDDEGG	FALSE	TRUE	FALSE	TRUE	FALSE	12	1
DCAF8	IEVEASDLSLSL	FALSE	TRUE	TRUE	FALSE	FALSE	9	1
DEAF1	WLYLEEMVNSLLNTAQQLKTLFEQ	TRUE	FALSE	FALSE	FALSE	FALSE	1	1
DOK1	LLKAKLTDPKED	FALSE	TRUE	FALSE	FALSE	FALSE	2	1
DOK7	QLEKRLSLLS	FALSE	FALSE	FALSE	FALSE	TRUE	1	1
DR1	VIQALESLGF	TRUE	FALSE	FALSE	FALSE	FALSE	2	2
DUSP16	LVQALSGLHL	FALSE	FALSE	TRUE	FALSE	FALSE	1	1
EIF3E	LTTRIAHFLDRHLV	FALSE	TRUE	FALSE	FALSE	FALSE	3	1
ELF3	LCNCALEELRL	TRUE	FALSE	FALSE	FALSE	FALSE	4	1
ELF3	LWEFIRDILI	FALSE	TRUE	FALSE	FALSE	FALSE	3	1
ESR1	EFVCLKSIILLNS	FALSE	TRUE	FALSE	FALSE	FALSE	6	1
FGF1	ILFLPLPV	FALSE	FALSE	TRUE	FALSE	FALSE	9	1
FHL1	LPLTLFPSANL	FALSE	TRUE	FALSE	TRUE	FALSE	2	1
FMR1	EVDQLRLERLQIDEQLR	FALSE	TRUE	TRUE	TRUE	FALSE	7	1
FOXO3	LTDMAGTMNLNDGLTENLMDDLLDNITL	TRUE	FALSE	FALSE	FALSE	FALSE	3	1
GAPDH	KKVVKQASEGPLK	TRUE	FALSE	FALSE	FALSE	FALSE	6	1
HDAC4	VTAMASLSVGVKPA	FALSE	FALSE	TRUE	FALSE	FALSE	3	1
HDAC5	VSAMALLSVGAEQAQAAAAREHSPRPAEEPMEQEPAL	FALSE	FALSE	TRUE	FALSE	FALSE	3	2
HIF1A	MEDIKILI	TRUE	FALSE	FALSE	FALSE	FALSE	5	1
HSH2D	LWRSLKML	FALSE	TRUE	FALSE	FALSE	FALSE	2	1
HSPA8	LDVTPLSL	FALSE	TRUE	TRUE	FALSE	FALSE	7	1
HTT	IIISLARLPL	FALSE	TRUE	FALSE	FALSE	FALSE	1	1
IPMK	LMEEIGFLVL	TRUE	FALSE	FALSE	FALSE	FALSE	1	1
IRF3	ILDELLGNMVL	FALSE	TRUE	TRUE	FALSE	TRUE	9	1
ITPKB	LQRELQNVQV	TRUE	FALSE	FALSE	FALSE	FALSE	3	1
KANK1	LTLLKTNLNL	FALSE	FALSE	TRUE	FALSE	FALSE	4	1
KDM8	EDLKLDL	TRUE	FALSE	FALSE	FALSE	FALSE	0	1
KEAP1	LVKIFEELTL	FALSE	TRUE	TRUE	FALSE	FALSE	2	1
KLF6	MDVLPMCSIFQELQIV	TRUE	FALSE	FALSE	FALSE	FALSE	3	1
LZTS2	LEQELQQLSLEL	FALSE	TRUE	FALSE	FALSE	FALSE	2	1
MALT1	LTNLLRQL	FALSE	TRUE	FALSE	FALSE	FALSE	2	1
MALT1	IPILDAL	FALSE	TRUE	FALSE	FALSE	FALSE	2	1
MDM2	SISLSFDESLALCVI	FALSE	TRUE	FALSE	TRUE	FALSE	6	1
MIER1	FTDCLWTLFL	FALSE	FALSE	TRUE	TRUE	FALSE	4	1
MSH5	LVDKFMKLDL	FALSE	TRUE	FALSE	FALSE	FALSE	6	1
MTF1	LCLSDLSLL	TRUE	FALSE	FALSE	FALSE	FALSE	1	1
MTOR	LEWLRRLSL	FALSE	TRUE	FALSE	FALSE	FALSE	1	1
MTOR	IQDGLLKMLSLVL	FALSE	TRUE	FALSE	FALSE	FALSE	1	1
MTOR	ITFIFKSLGL	FALSE	TRUE	FALSE	FALSE	FALSE	1	1
NANOG	MQELSNILNL	TRUE	FALSE	FALSE	FALSE	FALSE	3	1
NEDD4	LAEELNARLTI	TRUE	FALSE	FALSE	FALSE	FALSE	5	1
NFAT5	MPSDFISLLSADLDLESP	FALSE	FALSE	TRUE	FALSE	FALSE	3	1
NFE2L1	LSLEECLRLL	FALSE	TRUE	TRUE	TRUE	FALSE	2	1
NFE2L2	LLSIPELQCLNI	FALSE	FALSE	TRUE	TRUE	FALSE	7	2
NFE2L2	LKKQLSTLYL	FALSE	FALSE	TRUE	TRUE	FALSE	4	1
NFKBIA	MVKELQEIRL	FALSE	TRUE	FALSE	TRUE	FALSE	2	1
NFKBIE	VLLPFDDLKI	TRUE	FALSE	FALSE	FALSE	FALSE	4	1
NMRAL1	IELTLRL	FALSE	FALSE	TRUE	FALSE	FALSE	6	1
NPM1	LSLRTVSL	FALSE	FALSE	TRUE	FALSE	FALSE	5	2
NPM1	ITPPVVLRL	FALSE	TRUE	FALSE	FALSE	FALSE	5	1
PATL1	LAERLSKMVI	TRUE	FALSE	FALSE	FALSE	FALSE	1	1
PCNT	LQDALRRLLGL	FALSE	FALSE	TRUE	FALSE	FALSE	1	1
PCNT	FGETLRAAVTL	FALSE	FALSE	TRUE	FALSE	FALSE	1	1
PCNT	LDEFNELAI	FALSE	FALSE	TRUE	FALSE	FALSE	1	1
PCNT	VIEKLQHELSL	FALSE	FALSE	TRUE	FALSE	FALSE	1	1
PCNT	LELEALRLSL	FALSE	FALSE	TRUE	FALSE	FALSE	1	1
PHB	ITYLPAGQSVLLQL	FALSE	FALSE	TRUE	FALSE	FALSE	4	1
PKIA	LALKLAGLDI	TRUE	FALSE	FALSE	FALSE	FALSE	3	1
PPP2CA	LFDYLPLTAL	TRUE	FALSE	FALSE	FALSE	FALSE	3	1
PPP2R5A	LWKKLEELKL	TRUE	FALSE	FALSE	FALSE	FALSE	2	1
PRKD2	GEMLFGLVRQGL	FALSE	TRUE	TRUE	FALSE	FALSE	3	1
PTHLH	LSDTSTTSLEL	FALSE	FALSE	TRUE	FALSE	FALSE	8	1
PTK2	LDLASLIL	FALSE	TRUE	TRUE	FALSE	TRUE	11	1
RANBP1	EKVAEKLEALSVKEETKE	FALSE	TRUE	FALSE	FALSE	FALSE	4	1
RELA	LSEALLQLQF	FALSE	FALSE	TRUE	TRUE	FALSE	2	1
RIPK3	MVSEWLNKLNL	TRUE	FALSE	FALSE	FALSE	FALSE	2	1
RIPK3	LEGLKELMQL	FALSE	TRUE	FALSE	FALSE	FALSE	1	1
SECISBP2	QMLSKEVDACVTDLLKELVRFQD	FALSE	TRUE	FALSE	FALSE	FALSE	3	1
SENP2	LEPDLSEEVSARLRL	FALSE	TRUE	FALSE	FALSE	FALSE	2	1
SERTAD2	LTDLTL	TRUE	FALSE	FALSE	FALSE	FALSE	1	1
SIRT2	LRNLFSQTLSL	TRUE	FALSE	FALSE	FALSE	FALSE	9	1
SMAD1	LTKMCTIRM	FALSE	TRUE	FALSE	FALSE	FALSE	3	1
SMAD4	GIDLSGLTL	FALSE	TRUE	TRUE	FALSE	FALSE	4	2
SMARCB1	IIKLNIHVGNISLV	FALSE	TRUE	FALSE	FALSE	FALSE	4	2
STAT1	LLLKKMYL	FALSE	FALSE	TRUE	TRUE	FALSE	4	1
STK4	LPSQLGTMVI	FALSE	TRUE	FALSE	FALSE	FALSE	3	1
STK4	LKSWTVEDLQKRL	FALSE	TRUE	FALSE	FALSE	FALSE	2	1
TMOD1	ELCDIAAIL	FALSE	FALSE	TRUE	FALSE	FALSE	2	2
TOB1	QLEIQVALNFIIS	TRUE	FALSE	FALSE	FALSE	FALSE	2	1
TOP2A	ILRDFFELRLK	FALSE	TRUE	TRUE	FALSE	FALSE	1	1
TOP2B	ILKEFFDLRLS	TRUE	FALSE	FALSE	FALSE	FALSE	3	1
TP53	MFRELNEALEL	FALSE	FALSE	TRUE	TRUE	FALSE	8	1
TP73	ILMKLKESLEL	TRUE	FALSE	FALSE	FALSE	FALSE	11	1
TRIM27	LEELDL	FALSE	TRUE	FALSE	FALSE	FALSE	2	1
USP21	ELGAALSRLALRPEPPTLR	FALSE	TRUE	FALSE	FALSE	FALSE	4	1
WASL	LNNLDPELKNL	TRUE	FALSE	FALSE	FALSE	FALSE	1	1
WBP11	DDVYEAFMKEMEGLL	FALSE	FALSE	TRUE	FALSE	FALSE	1	1
WEE1	PHKTFRKLRL	FALSE	FALSE	TRUE	FALSE	FALSE	1	1
ZNF655	LERLQEILRKFLYL	FALSE	TRUE	FALSE	FALSE	FALSE	5	1
